# Supplementary material for: Comprehensive Identification and Expression Profiling of Epidermal Pattern Factor (EPF) Gene Family in Oilseed Rape (Brassica napus L.) under Salt Stress
Source: Genes (Basel). 2024 Jul 12;15(7):912. doi: 10.3390/genes15070912 (PMC11275378; doi:10.3390/genes15070912)
Supplement: Supplementary file 1 [file genes-15-00912-s001.zip]

Archive with 6 entries (6 files):
- Supplementary File S1.pdf
- Supplementary File S2.xlsx
- Supplementary File S3.pdf
- Supplementary File S4.pdf
- Supplementary File S5.xlsx
- Supplementary File S6.xlsx
