# Supplementary material for: Comprehensive Identification and Expression Profiling of Epidermal Pattern Factor (EPF) Gene Family in Oilseed Rape (Brassica napus L.) under Salt Stress
Source: Genes (Basel). 2024 Jul 12;15(7):912. doi: 10.3390/genes15070912 (PMC11275378; doi:10.3390/genes15070912)
Supplement: Supplementary file 1 [file genes-15-00912-s001.zip › Supplementary File S2.xlsx]

## Sheet: sheet1
Supplementary file 2: EPFs amino acid sequences in B. napus, B. rapa, B. oleracea, and A. thaliana.
>AtEPF2 MTKFVRKYMFCLVLVFAACSLVVNSIRTPPLKNTVNGGEKKNADIEQAQTHHKKEISKNGGVEMEMYPTGSSLPDCSYACGACSPCKRVMISFECSVAESCSVIYRCTCRGRYYHVPSRA
>ATEPFL8 MDSSRKYKRCGFGAALFVANIFFSLLSLHCISGAHGHQQRMKESVMGSEPPVCATKCRNCKPCLPYLFDIRGAHDDDDDSEPYYPVKWICRCRDRVFEP
>ATEPFL7 MDHVNPTLFHLKSLSIFTLTLLYISSPHFLLFKTLSMYENLRIFLKIIPFNLFGMKSVSLIAILLLHLFVSSDTFQLDLFHCKYYLAITWLINRDNECVIYILVGSFICCIVICEVVDKASGSSIPDCSNACGPCKPCKLVVISSTCSASEACPLVYKCLCKGKYYHVPSLT
>AtEPF1 MKSLLLLAFFLSFFFGSLLARHLPTSSHPSHHHVGMTGALKRQRRRPDTVQVAGSRLPDCSHACGSCSPCRLVMVSFVCASVEEAETCPMAYKCMCNNKSYPVP
>ATEPFL6 MGFERTSSSLSLLSSSLPSSLQPSENTRAKFSLFYLLLLFFVLCVIATFTITPTSTSSPYNRNSNSGTLGNFYAKVRKLFIPLTLLRDLTISDCDGMSRLTGHAEMPCTPKEILSRRIGFSAHEDKDSTQLLVRSPLVGPCLAYDLDRVEEGKSTVVIKKTRKIGDRSKEAELRRILRGLGSSPPRCSSKCGRCTPCKPVHVPVPPGTPVTAEYYPEAWRCKCGNKLYMP
>ATEPFL5 MGVVLPTLIVYAFLLFFSSSSAASLQRPSGGLGQGKKEIARSGLPGQIVDQKRLGGPGSVPPMCRLKCGKCEPCKAVHVPIQPGLIMPLEYYPEAWRCKCGNKLFMP
>ATEPFL3 MEYMFLLMSKFFFVFPIIIYIGPAEIIKPQAAEENSRRRILNPNENKEEIVKRRRRIGSKPPSCEKKCYGCEPCEAIQFP TISSIPHLSPHYANYQPEGWRCHCPPP
>ATEPFL9 MKHEMMNIKPRCITIFFLLFALLLGNYVVQASRPRSIENTVSLLPQVHLLNSRRRHMIGSTAPTCTYNECRGCRYKCRAEQVPVEGNDPINSAYHYRCVCHR
>ATEPFL2 MVWSSNMSSFLLILLILNSTHFSLMANGRPEPDSVEFTKSGDQDVKMMMRGLIGSRPPRCERVRCRSCGHCEAIQVPTNPQTKLHSPLTTSSSSSSETIHLDYTRGDDSTNYKPMSWKCKCGNSIYNP
>ATEPFL4 MGTFRRRRRFLLAALVTFALLHLFSASSIVSADGRWIGQRTGSDLPGGFIRSNKRFGGPGSSPPTCRSKCGKCQPCKPVHVPIQPGLSMPLEYYPEAWRCKCGNKLFMP
>ATEPFL1 MFAIYKSTLLLLPLILILLITPQVSSFLQPIQPPISPQVALIEDKARLGSTPPSCHNRCNNCHPCMAIQVPTLPTRSRFTRVNPFSGGFVRPPSSLTTVLDQYSNYKPMGWKCHCNGHFYNP
>BnEPF1 MASCRKMSSCLLILLILISTYFSLMANGRPEPSSYETTTGGDQDQNMLMRGLIGSSPPRCERVRCRACGHCEAIQVPTNPQTKLHHSPSSEIINLDYTRGDDSTNYKPMSWKCKCGNSIYNP
>BnEPF2 MGALRRRRRFILAALATFALLHLFLAVSTVSAERIKSSVNPGGWLGQRTGSDFHGHFTGNKRFGGPGSSPPTCRSKCGKCQPCKPVHVPIQPGMSIPLEYYPEAWRCKCGDKIFMP
>BnEPF3 MGVVFRRSHRRFISTVVVFTLLLIYFSSSATASPDQDLRGGLVESTKEAGGSGLPGRIVDRKRLGGPGSAPPICRSKCGKCEPCKAVHVPIQPGLIAPLEYYPEAWRCKCGNKISMP
>BnEPF5 MVTSLKYKRRGFRAAFFIVNIFSSLLYPHCMSAGAHDQQLKMKESVIGSEPPACGNKCLNCKPCLPYLFDIHGAHDDDDDREPYYPVKWMCRCQEKIFEPQE
>BnEPF4 MFTIYNPTLLLILLVFISPQVSSSLQPVQLPSSSQVALVEVKARLGSRPPSCHNKCNSCHPCMPTQVPTLPGRSRVDPFAGGFVRPPSSLTTVLGQYSNYKPMDWKCHCNGHFYNP
>BnEPF6 MGSQTPSSSSSIPSSEKSRAKFSLFYIFLLCVVLYVLATSIPPSSLSSPYIRNSNSGKLGHFYAQEEEGKSTLVIKKMRIGDWTKEAELRRILKGLGSSPPRCTSKCGRCTPCKPVHVPVSSGTPVTAEYYPEAWRCKCGNKLYMP
>BnEPF7 MEKGRIIGSKPPTCEKKCYGCEPCEAIQVPTISSPPHISTQYTNYQPEGWRCHCAP
>BnEPF8 MGLERPSSLPSSENSRAKFSVFYIFLLCVVLFALTTFITPSSLSSPYIRNSKSGKLGQFYAQEEEGKSTLVMIKKMKKIGDRSNAAGIRRILRGLGSSPPRCSSKCGRCTPCKPVHVPVPPGTPVTAEYYPEAWRCKCGNKLYMP
>BnEPF10 MALSILCLKMALCSKMSSCLLMLLILNSTHFSLMANGRPEPNSREFIKRGDHDQKMVMRGLIGSNPPRCERVRCHSCGHCEAIQVPTNHQTKLHSPSSSFLSSEITNLDYIRGEDTTNYKPMSWKCKCGNSIYNP
>BnEPF9 MKHEMRNMKLRCISFFFLLFGLLLGNFIVEASKARSIDDTLSLPRQVHLPYSRRHMIGSTAPTCTYNECRGCRYKCRAEQVPVEGNDPINSAYHYRCVCHR
>BnEPF11 MKKFLRTLVFALVLVFAACSLVVNCIRTPPLKTAVNGGENKNSEMGRTQTHHKEIKEKSGVEMEMYPTGSSLPDCSYACGACSPCKRVMISFQCSVAESCSVIYRCTCRGRYYHVPSRA
>BnEPF12 MKSFLLLVLFLSFFVGSIFASRHFPTHPYPSHNNHHVGMKRQRRPDTVQVAGSRLPDCSHACGSCSPCRLVMVSFVCASIEEAETCPMAYKCMCKNKSYPVP
>BnEPF13 MFTIYNSALPLLLFLVFITQEVSSSLQPVQPPNSPQVALVEDKARLGSTPPSCHNSCNGCHPCMPTQVPTLPSRSRFTRVDPFSGGFVRPPSSLTTVLDQYSNYKPMGWKCHCNGHFYNP
>BnEPF14 MALCRKMSSCLLILLILISTYFSLMANGRPEPSSYETTTGGDQDLKMLMRGLIGSSPPRCERVRCRACGHCEAIQVPTNPQTKLRHSPSSEIINLDYTRGDDSTNYKPMSWKCKCGNSIYNP
>BnEPF15 MGALRRRGRRRFIFAALATFALLHLFLAASTVSAERIKSIVNPGGWLGQRTGSDFHGHLTGNKRFGGPGSSPPTCRSKCGKCQPCTPLHVPIQPGMSIPLEYYPEAWRCKCSDKLFMP
>BnEPF16 MGVVFRCSHRRFISTVVVFTLLFISFSYSATASPYQDLRGGLVESRKEAGGSGLPGRIVDQKRLGGPGSAPPICRSKCGKCEPCKAVHVPIQPGLIAPLEYYPEAWRCKCGNKISMP
>BnEPF18 MVTSLKYKRRGFRAAFFIVNIFSSLLYPHCMSAGAHDQQLKRKESVIGSEPPACGNKCLNCKPCLPYLFDIHGAHDDDREPYYPVKWMCRCQEKIFGPQE
>BnEPF17 MFTIYNPTLLLLLLVFISPQVASSLQPVQLPSSSQVALVEVKARLGSRPPSCHNRCISCHPCMPTQVPTLPGRSRVDPFSGGFVRPPSSLTSVLGKYSNYKPMDWKCHCNGHFYNP
>BnEPF19 MGSQRPSSSSSSSSIPSSEKSRAKFILFYIFLLCVVLYVLTTSIPPSSLSSPYFRNSNSGKLGHFYAQEEEGKSTLVIKKMRRIGDWSKEAELRRILRGLGSSPPRCTSKCEGCTPCKPVHVPVPSGTPVTAEYYPEAWRCKCGNKLYMP
>BnEPF20 MEKGRIIGSKPPTCEKKCYGCEPCEAIQVPTISSPPHISTQYTNYQPEGWRCHCAP
>BnEPF21 MALSILCLKMALCSKMSSCLLMLLILTSTHFSLMANGRPEPDSREFIKRGDHDQKMVMRGLIGSSPPRCERVRCHSCGHCEAIQVPTNHQTKLHSPSSFSSSEIINLDYIRGEDTTNYKPMSWKCKCGNSIYNP
>BnEPF22 MGLERPSSLPSSENSRAKFSVFYIFLLCVVLCALTTFITPSSLSSPYIRNSKSGKLGQFDAQEEGKGTLVMIKKMKKTGDRSNAAGERRILRGLGSSPPRCLSKCGRCTPCKPVHVPVPPGTPVTAEYYPEAWRCKCGNKLYMP
>BnEPF23 MKKFLRTLVFALVLVFAACSLVVNCIRTPPLKTAVNGGENKNSEMGRTQTHHEEIKEKRGVEMEMYPTGSSLPDCSYACGACSPCKRVMISFQCSVAESCSVVYRCTCRGRYYHVPSRA
>BnEPF24 MKSVSLFVILLLLQLVASSNSFRVDLFNDMASGSSIPDCTNACGPCRPCKLVVVTSTCSSSEACPVVYKCLCKGKFYHVPSNA
>BnEPF25 MKHEMSNMKLRCISFFFLLFGLLLGNFIVEASKARSIDDTLSLPRQVHLPYSRRHMIGSTAPTCTYNECRGCRYKCRAEQVPVEGNDPINSAYHYRCVCHR
>BnEPF26 MKSFLLLVLFLSFFVGSIFASRNFPTHPYPSHNHHHVGMMGRTMKRQRRPDTVQVAGSRLPDCSHACGSCSPCRLVMVSFVCASLEEAETCPMAYKCMCKNKSYPVP
>BnEPF27 MVGDRLLNSKINMFTTYNSTLLLLFFLVFITPHVSSFLQPVQPPNSPQVALVEDKARLGSTPPSCHNSCNGCHPCMPTQVPTLPSRSRFTRVDPFSGGFVRPPSSLTTVLDQYSNYKPMGWKCHCNGHFYNP
>BoEPF1 MALCRKMSSCLLILLILISTYFSLMANGRPEPSSYETTTGGDQDLKMLMRGLIGSSPPRCERVRCRACGHCEAIQVPTNPQTKLRHSPSSEIINLDYTRGDDSTNYKPMSWKCKCGNSIYNP*
>BoEPF2 MGALRRRGRRRFIFAALATFALLHLFLAASTVSAERIKSIVNPGGWLGRRTGSDFHGHLTGNKRFGGPGSSPPTCRSKCGKCQPCTPVHVPIQPGMSIPLEYYPEAWRCKCSDQLFMP*
>BoEPF3 MGVVFRCSHRRFISTVVVFTLLFISFSYSATASPYQDLRGGLVESRKEAGGSGLPGRIVDQKRLGGPGSAPPICRSKCGKCEPCKAVHVPIQPGLIAPLEYYPEAWRCKCGNKISMP*
>BoEPF4 MQVTEIRKLCMVTVVMIQIVSWVCATSRPIASNHVSFYPEIISTHDAYHSSNWPALKPNEKKEMKRIGSKPPTCEKKCYGCEPCEAIQVPTISSSPHLSHYANYKPEGWRCHCAP*
>BoEPF5 MFTIYNPTLLLLLLVFISPQVSSSLQPVQLPMVCFLIQVALVEVKARLGSRPPSCHNRCISCHPCMPTQVPTLPGRSRVDPFSGGFVRPPSSLTSVLGKYSNYKPMDWKCHCNGHFYNP*
>BoEPF6 MSKNASIDHYDGPKRNNMIDRWVYVQKRIDRSLVRRNFLRIFRRIDVSSEFRRYIPRKFRGKFRGFHFPSECPSEYRCFLVVIYCILSLNLLTSDYFVVYFYCEVVDVASGSSIPDCSHACGPCTPCKLAVVSSKCSASESEACPVVYKCLCKGKYYHVPSIA*
>BoEPF7 MVTSLKYKRRGFRAAFFIVNIFSSLLHCMSAGAHDQQLKRKESVIGSEPPACGNKCLNCKPCLPYLFDIHGAHDDDDDREPYYPVKWMCRCQEKIFGPQE*
>BoEPF8 MGSQRPSSSSSSSSSIPSSERSRAKFILFYIFLLCVVLYVLTTSIPPSSLSSPYFRNSNSGKLGHFYAQEEEGKSTLVIKKMRRIGDWSKKAELRRILRGLGSSPPRCTSKCEGCTPCKPVHVPVPSGTPVTAEYYPEAWRCKCGNKLYMP*
>BoEPF9 MRMGEIRKWYVAIMAMVQIVSWVSATSRPIASTQVSFHPGIISPQAAEHNSKRPILTPNENTEVKEMEKGRRIGSKPPTCEKKCYGCEPCEAIQVPTISSPPHISTQYTNYQPEGWRCHCAP*
>BoEPF10 MALSILCLKMALCSKMSSCLLMLLILTSTHFSLMANGRPEPDSREFIKRGDHDQKMVMRGLIGSSPPRCERVRCHSCGHCEAIQVPTNHQTKLHSPSSFSSSEIINLDYIRGEDTTNYKPMSWKCKCGNAIYNP*
>BoEPF11 MGLERPSSLPSSENSRAKFSVFYIFLLCVVLCALTTFITPSSLSSPYIRNSKSGKLGQFDAQEEGKGTLVMIKKMKKTGDRSNAAGERRILRGLGSSPPRCLSKCGRCTPCKPVHVPVPPGTPVTAEYYPEAWRCKCGNKLYMP*
>BoEPF12 MKKFLRALVFALVLVFAACSLVVNCIRTPPLKTAVNDGENKNSEMGRTQTHHKEIKEKRGVEMEMYPTGSSLPDCSYACGACSPCKRVMISFQCSAESCSVIYRCTCRGRYYHVPSRA*
>BoEPF13 MKSVSLFVILLLLQLVASSNSFRVDLFNDMASGSSIPDCTNACGPCRPCKLVVVTSTCSSSEACPVVYKCLCKGKFYHVPSNA*
>BoEPF14 MKHEMSNMKLRCISFFFLLFGLLLGNFIVEASKARSIDDTLSLPRQVHLPYSRRHMIGSTAPTCTYNECRGCRYKCRAEQVPVEGNDPINSAYHYRCVCHR*
>BoEPF15 MKSFLLLVLFLSFFVGSIFASRNFPTHPYPSHNHHHVGMMGRKMKRQRRPDTVQVAGSRLPDCSHACGSCSPCRLVMVSFVCASLEEAETCPMAYKCMCKNKSYPVP*
>BoEPF16 MVGDRLLNSKINMFTTYNSTLLLLFFLVFITPHVSSFLQPVQPPNYPQVALVEDKARLGSTPPSCHNSCNGCHPCMPTQVPTLPSRSRFTRVDPFSGGFVRPPSSLTTVLDQYSNYKPMGWKCHCNGHFYNP*
>BrEPF1 MASCRKMSSCLLILLILISTYFSLMANGRPEPSSYETTTGGDQDQNMLMRGLIGSSPPRCERVRCRACGHCEAIQVPTNPQTKLHHSPSSEIINLDYTRGDDSTNYKPMSWKCKCGNSIYNP*
>BrEPF2 MGALRRRRRFILAALATFALLHLFLAVSTVSAERIKSSVNPGGWLGQRTGSDFHGHFTGNKRFGGPGSSPPTCRSKCGKCQPCKPVHVPIQPGMSIPLEYYPEAWRCKCGDKIFMP*
>BrEPF3 MGVVFRRSHRRFISTVVVFTLLLIYFSSSATASPDQDLRGGLVESTKEAGGSGLPGRIVDQKRLGGPGSAPPICRSKCGKCEPCKAVHVPIQPGLIAPLEYYPEAWRCKCGNKISMP*
>BrEPF4 MFTTYNPTLLLLLLVFISPQVSSSLQPVQLPSSSQVALVEVKARLGSRPPSCHNKCNSCHPCMPTQVPTLPGRTRVDPFAGGFVRPPSSLTTVLGQYSNYKPMDWKCHCNGHFYNP*
>BrEPF5 MKESVIGSEPPACGNKCLNCKPCLPYLFDIHGAHDDDDDREPYYPVKWMCRCQEKIFEPQE*
>BrEPF6 MLRNSNSGKLGHFYAQEEEGKSTLVIKKMRRIGDWTQEAELRRILKGLGSSPPRCTSKCGRCTPCKPVHVPVSSGTPVTAEYYPEAWRCKCGNKLYMP*
>BrEPF7 MAMVQIVSWVCATSRHIASTQVSFHPGIISPQAAENNSRRPILTPNENTEVKEMEKGRKIGSKPPTCEKKCYGCEPCEAIQVPTISSPPHISTQYTNYQPEGWRCHCAP*
>BrEPF8 MGLERPSSLPSSENSRAKFSVFYIFLLCVVLCALTTFITPSSLSSPYIRNSKSGKLGQFYAQVRNLFILFFLPSVVHILSIGDCDGMSRLTGPSDSLQHTKTRTVLDFGPFTTCGSMPWLFLCFDLNRVEEGKSTLVMIKKMKKIGDRSNAAGERRVLRGLGSSPPRCLSKCGRCTPCKPVHVPVPPGTPVTAEYYPEAWRCKCGNKLYMP*
>BrEPF9 MLYLCYITLTSDCLVVDVASGSSIPDCTNACGPCRPCKLVVVTSTCSSSEACPVVYKCLCKGKFYHVPSNA*
>BrEPF10 MKHEMRNMKLRCISFFFLLFGLLLGNFIVEASKARSIDDTLSLPRQVHLPYSRRHMIGSTAPTCTYNECRGCRYKCRAEQVPVEGNDPINSAYHYRCVCHR*
>BrEPF11 MALSILCLKMALCSKMSSCLLMLLILNSTHFSLMANGRPEPNSREFIKRGDHDQKMVMRGLIGSSPPRCERVRCHLCGHCEAIQVPTNHQTKLHSPSSFSSSEITNLDYIRGEDTTNYKPMSWKCKCGNSIYNP*
>BrEPF12 MKKFLRTLVFALVLVFAACSLVVNCIRTPPLKTAVNGGENKNSEMGRTQTHHKEIKEKRGVEMEMYPTGSSLPDCSYACGACSPCKRVMISFQCSVAESCSVIYRCTCRGRYYHVPSRA*
>BrEPF13 MKSFLLLVLFLSFFVGSIFASRHFPTHPYPSHNNHHVGMKRQRRPDTVQVAGSRLPDCSHACGSCSPCRLVMVSFVCASIEEAETCPMAYKCMCKNKSYPVP*
>BrEPF14 MFTIYNSALPLLLFLVFITQEVSSSLQPVQPPNSPQVALVEDKARLGSTPPSCHNSCNGCHPCMPTQVPTLPSRSRFTRVDPFSGGFVRPPSSLTTVLDQYSNYKPMGWKCHCNGHFYNP*
