# Supplementary material for: Comprehensive Identification and Expression Profiling of Epidermal Pattern Factor (EPF) Gene Family in Oilseed Rape (Brassica napus L.) under Salt Stress
Source: Genes (Basel). 2024 Jul 12;15(7):912. doi: 10.3390/genes15070912 (PMC11275378; doi:10.3390/genes15070912)
Supplement: Supplementary file 1 [file genes-15-00912-s001.zip › Supplementary File S5.xlsx]

## Sheet: Sheet2
Supplementary file 5: Homologous gene pairs among EPF genes of B. napus, B. rapa and B. oleracea.
Chromosome	Gene name	Gene ID	Homologous Genes in B. rapa	Homologous Genes in B. oleracea
ChrA01	BnEPF1	BnaA01G0012000ZS	BraA01g001190.3C	BolC1t00136H
ChrA01	BnEPF2	BnaA01G0203200ZS	BraA01g021960.3C	BolC1t02778H
ChrA01	BnEPF3	BnaA01G0298800ZS	BraA01g031390.3C	BolC1t04100H
ChrA02	BnEPF4	BnaA02G0035800ZS	BraA02g003420.3C， BraA10g027570.3C	BolC2t06401H
ChrA02	BnEPF5	BnaA02G0246000ZS	BraA02g026150.3C	BolC2t09767H
ChrA03	BnEPF6	BnaA03G0146500ZS	BraA03g016180.3C， BraA04g021610.3C	BolC3t14379H
ChrA03	BnEPF7	BnaA03G0335800ZS	BraA03g036180.3C	BolC1t05019H， BolC3t16929H
ChrA04	BnEPF8	BnaA04G0196100ZS	BraA03g016180.3C， BraA04g021610.3C	BolC3t14379H， BolC4t27438H
ChrA08	BnEPF9	BnaA08G0057000ZS	BraA08g006830.3C	BolC8t47738H
ChrA08	BnEPF10	BnaA08G0188500ZS	BraA08g021680.3C	BolC1t00136H， BolC3t20145H
ChrA09	BnEPF11	BnaA09G0378400ZS	BraA09g031060.3C	BolC6t36304H
ChrA09	BnEPF12	BnaA09G0602900ZS	BraA09g055980.3C	BolC8t51759H
ChrA10	BnEPF13	BnaA10G0243600ZS	BraA10g027570.3C	BolC9t59481H
ChrC01	BnEPF14	BnaC01G0014200ZS	BraA01g001190.3C	BolC1t00136H
ChrC01	BnEPF15	BnaC01G0255100ZS	BraA01g021960.3C	BolC1t02778H
ChrC01	BnEPF16	BnaC01G0368200ZS	BraA01g031390.3C	BolC1t04100H
ChrC02	BnEPF17	BnaC02G0040000ZS	BraA02g003420.3C， BraA10g027570.3C	BolC2t06401H
ChrC02	BnEPF18	BnaC02G0329600ZS	BraA02g026150.3C	BolC2t09767H
ChrC03	BnEPF19	BnaC03G0170600ZS	BraA03g016180.3C	BolC3t14379H
ChrC03	BnEPF20	BnaC03G0403000ZS	BraA03g036180.3C	BolC1t05019H， BolC3t16929H
ChrC03	BnEPF21	BnaC03G0685300ZS	BraA01g001190.3C， BraA08g021680.3C	BolC1t00136H， BolC3t20145H
ChrC04	BnEPF22	BnaC04G0499900ZS	BraA04g021610.3C	BolC4t27438H
ChrC06	BnEPF23	BnaC06G0101300ZS	-	-
ChrC06	BnEPF24	BnaC06G0384600ZS	BraA07g036290.3C	BolC6t39644H
ChrC08	BnEPF25	BnaC08G0080100ZS	BraA08g006830.3C	BolC8t47738H
ChrC08	BnEPF26	BnaC08G0457000ZS	BraA09g055980.3C	BolC8t51759H
ChrC09	BnEPF27	BnaC09G0554600ZS	BraA02g003420.3C， BraA10g027570.3C	BolC9t59481H
