# Supplementary material for: Comprehensive Identification and Expression Profiling of Epidermal Pattern Factor (EPF) Gene Family in Oilseed Rape (Brassica napus L.) under Salt Stress
Source: Genes (Basel). 2024 Jul 12;15(7):912. doi: 10.3390/genes15070912 (PMC11275378; doi:10.3390/genes15070912)
Supplement: Supplementary file 1 [file genes-15-00912-s001.zip › Supplementary File S6.xlsx]

## Sheet: Sheet1
Supplementary file 6: Gene duplication of BnEPFs in B. napus.
Gene duplication	chromosome	Gene ID	Gene name
1	A01 & A08	BnEPF1 & BnEPF10	BnaA01G0012000ZS & BnaA08G0188500ZS
2	A01 & C01	BnEPF1 & BnEPF14	BnaA01G0012000ZS & BnaC01G0014200ZS
3	A01 & C01	BnEPF3 & BnEPF16	BnaA01G0298800ZS & BnaC01G0368200ZS
4	A01 & C01	BnEPF3 & BnEPF15	BnaA01G0298800ZS & BnaC01G0255100ZS
5	A01 & C01	BnEPF2 & BnEPF16	BnaA01G0203200ZS & BnaC01G0368200ZS
6	A01 & C01	BnEPF2 & BnEPF15	BnaA01G0203200ZS & BnaC01G0255100ZS
7	A01 & C03	BnEPF1 & BnEPF21	BnaA01G0012000ZS & BnaC03G0685300ZS
8	A02 & A10	BnEPF4 & BnEPF13	BnaA02G0035800ZS & BnaA10G0243600ZS
9	A02 & C02	BnEPF4 & BnEPF17	BnaA02G0035800ZS & BnaC02G0040000ZS
10	A02 & C02	BnEPF5 & BnEPF18	BnaA02G0246000ZS & BnaC02G0329600ZS
11	A02 & C09	BnEPF4 & BnEPF27	BnaA02G0035800ZS & BnaC09G0554600ZS
12	A03 & A04	BnEPF6 & BnEPF8	BnaA03G0146500ZS & BnaA04G0196100ZS
13	A03 & C03	BnEPF6 & BnEPF19	BnaA03G0146500ZS & BnaC03G0170600ZS
14	A03 & C03	BnEPF7 & BnEPF20	BnaA03G0335800ZS & BnaC03G0403000ZS
15	A03 & C04	BnEPF6 & BnEPF22	BnaA03G0146500ZS & BnaC04G0499900ZS
16	A04 & C03	BnEPF8 & BnEPF19	BnaA04G0196100ZS & BnaC03G0170600ZS
17	A04 & C04	BnEPF8 & BnEPF22	BnaA04G0196100ZS & BnaC04G0499900ZS
18	A08 & C01	BnEPF10 & BnEPF14	BnaA08G0188500ZS & BnaC01G0014200ZS
19	A08 & C03	BnEPF10 & BnEPF21	BnaA08G0188500ZS & BnaC03G0685300ZS
20	A08 & C08	BnEPF9 & BnEPF25	BnaA08G0057000ZS & BnaC08G0080100ZS
21	A09 & C08	BnEPF12 & BnEPF26	BnaA09G0602900ZS & BnaC08G0457000ZS
22	A10 & C02	BnEPF13 & BnEPF17	BnaA10G0243600ZS & BnaC02G0040000ZS
23	A10 & C09	BnEPF13 & BnEPF27	BnaA10G0243600ZS & BnaC09G0554600ZS
24	C01 & C01	BnEPF15 & BnEPF16	BnaC01G0255100ZS & BnaC01G0368200ZS
25	C01 & C03	BnEPF14 & BnEPF21	BnaC01G0014200ZS & BnaC03G0685300ZS
26	C02 & C09	BnEPF17 & BnEPF27	BnaC02G0040000ZS & BnaC09G0554600ZS
27	C03 & C04	BnEPF19 & BnEPF22	BnaC03G0170600ZS & BnaC04G0499900ZS
